# Supplementary material for: Mass Spectrometric ITEM-FOUR Analysis Reveals Coding Single-Nucleotide Polymorphisms in Human Cardiac Troponin T That Evade Detection by Sandwich ELISAs Which Use Monoclonal Antibodies M7 and M11.7 from the Elecsys Troponin T® Assay
Source: Int J Mol Sci. 2025 May 20;26(10):4892. doi: 10.3390/ijms26104892 (PMC12112476; doi:10.3390/ijms26104892)
Supplement: Supplementary file 1 [file ijms-26-04892-s001.zip]

Archive with 1 entries (1 files):
- ijms-3608576-supplementary.pdf
